# Supplementary material for: Appraisal of Clinical Explanatory Variables in Subtyping of Type 2 Diabetes Using Machine Learning Models
Source: J Clin Med. 2025 Sep 17;14(18):6548. doi: 10.3390/jcm14186548 (PMC12470861; doi:10.3390/jcm14186548)
Supplement: Supplementary file 1 [file jcm-14-06548-s001.zip]

Archive with 1 entries (1 files):
- jcm-3832851-supplementary.pdf
